# Supplementary material for: Early Detection of SARS-CoV-2 Omicron BA.4 and BA.5 in German Wastewater
Source: Viruses. 2022 Aug 25;14(9):1876. doi: 10.3390/v14091876 (PMC9503272; doi:10.3390/v14091876)
Supplement: Supplementary file 1 [file viruses-14-01876-s001.zip]

Archive with 1 entries (1 files):
- viruses-1848629-supplementary.pdf
